# Supplementary material for: Identification of Indicator Genes for Agar Accumulation in Gracilariopsis lemaneiformis (Rhodophyta)
Source: Int J Mol Sci. 2024 Apr 23;25(9):4606. doi: 10.3390/ijms25094606 (PMC11083068; doi:10.3390/ijms25094606)
Supplement: Supplementary file 1 [file ijms-25-04606-s001.zip]

Archive with 1 entries (1 files):
- ijms-2955046-supplementary.pdf
